# Supplementary material for: Role of Na-Montmorillonite on Microbially Induced Calcium Carbonate Precipitation
Source: Molecules. 2021 Oct 14;26(20):6211. doi: 10.3390/molecules26206211 (PMC8538570; doi:10.3390/molecules26206211)
Supplement: Supplementary file 1 [file molecules-26-06211-s001.zip]

Archive with 1 entries (1 files):
- molecules-1368551-supplementary.pdf
